# Supplementary material for: Structural Dynamics of Chloromethanes through Computational Spectroscopy: Combining INS and DFT
Source: Molecules. 2022 Nov 7;27(21):7661. doi: 10.3390/molecules27217661 (PMC9655087; doi:10.3390/molecules27217661)
Supplement: Supplementary file 1 [file molecules-27-07661-s001.zip]

Archive with 2 entries (2 files):
- molecules-1998216-supplementary-2-of-2.pdf
- molecules-1998216-supplementary-1-of-2.pdf
